# Supplementary material for: Starch biotransformation into isomaltooligosaccharides using thermostable alpha-glucosidase from Geobacillus stearothermophilus
Source: PeerJ. 2018 Jun 21;6:e5086. doi: 10.7717/peerj.5086 (PMC6015754; doi:10.7717/peerj.5086)
Supplement: Supplemental Information 3 [file peerj-06-5086-s003.zip]

Archive with 43 entries (38 files):
- 02-IMO data and figures/
- 02-IMO data and figures/.DS_Store
- __MACOSX/
- __MACOSX/02-IMO data and figures/
- __MACOSX/02-IMO data and figures/._.DS_Store
- 02-IMO data and figures/figure/
- 02-IMO data and figures/figure/fig3-3.tif
- 02-IMO data and figures/figure/fig3-2.tif
- 02-IMO data and figures/figure/fig5-3.tif
- 02-IMO data and figures/figure/fig5-2.tif
- 02-IMO data and figures/figure/fig3-4.tif
- 02-IMO data and figures/figure/fig 4-2.tif
- 02-IMO data and figures/figure/fig4-5.tif
- 02-IMO data and figures/figure/fig2-3.tif
- 02-IMO data and figures/figure/Fig2-2.tif
- 02-IMO data and figures/figure/fig4-4.tif
- 02-IMO data and figures/figure/fig2-1.tif
- 02-IMO data and figures/figure/fig4-3.tif
- 02-IMO data and figures/figure/fig2-5.tif
- 02-IMO data and figures/figure/fig2-4.tif
- 02-IMO data and figures/figure/fig2-6.tif
- 02-IMO data and figures/figure/fig 5-1.tif
- 02-IMO data and figures/figure/fig2-7.tif
- 02-IMO data and figures/figure/fig4-1.tif
- 02-IMO data and figures/data/
- 02-IMO data and figures/data/fig 2-4.opj
- 02-IMO data and figures/data/fig5-2.opj
- 02-IMO data and figures/data/fig3-4.opj
- 02-IMO data and figures/data/fig5-3.opj
- 02-IMO data and figures/data/fig 2-5.opj
- 02-IMO data and figures/data/fig.2-2.opj
- 02-IMO data and figures/data/fig5-1.opj
- 02-IMO data and figures/data/fig.2-3.opj
- 02-IMO data and figures/data/fig3-2.opj
- 02-IMO data and figures/data/fig3-3.opj
- 02-IMO data and figures/data/fig2-7.opj
- 02-IMO data and figures/data/fig4-1.opj
- 02-IMO data and figures/data/fig2-6.opj
- 02-IMO data and figures/data/fig4-2.opj
- 02-IMO data and figures/data/fig4-3.opj
- 02-IMO data and figures/data/fig2-1.opj
- 02-IMO data and figures/data/fig4-4.opj
- 02-IMO data and figures/data/fig4-5.opj
