# Supplementary material for: Starch biotransformation into isomaltooligosaccharides using thermostable alpha-glucosidase from Geobacillus stearothermophilus
Source: PeerJ. 2018 Jun 21;6:e5086. doi: 10.7717/peerj.5086 (PMC6015754; doi:10.7717/peerj.5086)
Supplement: Supplemental Information 5 [file peerj-06-5086-s005.zip]

Archive with 14 entries (6 files):
- Immobilization/
- Immobilization/Chitosan(After swelling)/
- Immobilization/Chitosan(After swelling)/100X/
- Immobilization/Chitosan(After swelling)/100X/IMG_3562.JPG
- Immobilization/Chitosan(After swelling)/40X/
- Immobilization/Chitosan(After swelling)/40X/IMG_3551.JPG
- Immobilization/Chitosan(Before dryness)/
- Immobilization/Chitosan(Before dryness)/100X/
- Immobilization/Chitosan(Before dryness)/100X/IMG_3591.JPG
- Immobilization/Chitosan(Before dryness)/40X/
- Immobilization/Chitosan(Before dryness)/40X/IMG_3575.JPG
- Immobilization/Chitosan(dryness)/
- Immobilization/Chitosan(dryness)/IMG_3539.JPG
- Immobilization/Chitosan(dryness)/IMG_3540.JPG
