# Supplementary material for: Starch biotransformation into isomaltooligosaccharides using thermostable alpha-glucosidase from Geobacillus stearothermophilus
Source: PeerJ. 2018 Jun 21;6:e5086. doi: 10.7717/peerj.5086 (PMC6015754; doi:10.7717/peerj.5086)
Supplement: Supplemental Information 6 [file peerj-06-5086-s006.zip]

Archive with 4 entries (2 files):
- TLC/07-TLC/
- TLC/07-TLC/TLC1.JPG
- TLC/07-TLC/TLC2.JPG
- TLC/
