# Supplementary material for: Starch biotransformation into isomaltooligosaccharides using thermostable alpha-glucosidase from Geobacillus stearothermophilus
Source: PeerJ. 2018 Jun 21;6:e5086. doi: 10.7717/peerj.5086 (PMC6015754; doi:10.7717/peerj.5086)
Supplement: Supplemental Information 7 [file peerj-06-5086-s007.zip]

Archive with 3 entries (2 files):
- HPLC/HPLC-0404.doc
- HPLC/HPLC-0409.doc
- HPLC/
