# Supplementary material for: Starch biotransformation into isomaltooligosaccharides using thermostable alpha-glucosidase from Geobacillus stearothermophilus
Source: PeerJ. 2018 Jun 21;6:e5086. doi: 10.7717/peerj.5086 (PMC6015754; doi:10.7717/peerj.5086)
Supplement: Supplemental Information 8 [file peerj-06-5086-s008.zip]

Archive with 15 entries (12 files):
- IMO application/
- IMO application/IMO Yoghourt/
- IMO application/IMO Yoghourt/01Yoghourt.JPG
- IMO application/IMO Yoghourt/02-added IMO 1.JPG
- IMO application/IMO Yoghourt/03-added IMO 2.JPG
- IMO application/IMO Yoghourt/04-Mixed.JPG
- IMO application/IMO Yoghourt/05-IMO Yoghourt 01.JPG
- IMO application/IMO Yoghourt/05-IMO Yoghourt 02.JPG
- IMO application/IMO milk powder/
- IMO application/IMO milk powder/Added IMO 01.JPG
- IMO application/IMO milk powder/Added IMO 02.JPG
- IMO application/IMO milk powder/IMO milk powder.JPG
- IMO application/IMO milk powder/Mixed.JPG
- IMO application/IMO milk powder/milk powder.JPG
- IMO application/Process flow.pptx
